# Supplementary material for: Mild hyperbaric hyperoxia improves aerobic capacity and suppresses cardiopulmonary stress during the maximal cycle-ergometer test
Source: PLoS One. 2025 May 23;20(5):e0323885. doi: 10.1371/journal.pone.0323885 (PMC12101694; doi:10.1371/journal.pone.0323885)
Supplement: S1 Dataset — (XLSX) [file pone.0323885.s001.xlsx]

## Sheet: VE
The value of minute ventilation (VE [L•min-1]) during exercise tests under the three oxygen conditions.
	Participants	0%WR	10%WR	20%WR	30%WR	40%WR	50%WR	60%WR	70%WR	80%WR	90%WR	100%WR
HYPO	1	10.7	20.7	21.4	25.8	31.5	40.2	41.6	54.6	71.4	96.3	116.4
	2	12.2	19.9	23.8	31.5	38.5	58.4	71.5	88.4	100.9	128.5	138.9
	3	8.8	21.5	24.4	26.7	39.9	49.1	63.5	77	102.2	141.7	145.9
	4	12.1	16.69	15.9	15	24.3	28.1	37.2	53.1	65.7	101	116.2
	5	13.7	21.4	22.5	29.6	33	47.7	57.1	66.4	78.4	103.4	124
	6	8.3	18.3	21.7	27.5	31.7	36	51	59.1	75.6	88.7	108.4
	7	3.3	15	15.9	19	23.8	30.9	41	46.1	55.3	68.7	92.2
	8	10.1	17.2	22.1	26.2	29	33.6	50.1	51.1	67.6	76.7	108.5
	9	12.6	24.84	29.1	26.5	41.1	43.4	45	58.5	69.3	83.4	106.9
	10	4.9	15.16	18.5	21.5	26.2	28.6	34.5	43	50.7	74.9	99
	11	9.8	17.4	19.8	23	32	38.7	46.4	67.7	76.9	103	128.2
	12	12.8	15.4	14.4	19	23.6	29.7	34.4	43.4	53.5	69.2	99.3
	13	13.5	19.4	17.5	20.3	21.1	31.5	49.9	56.2	63	71.8	113.9
	14	14.1	22.92	24.6	25.5	32.3	37.5	41.7	58.2	60.7	74.4	78.2
	15	11.4	19.5	18.4	23.5	30.1	34.9	41.3	63.9	74.6	81.8	96.6
	16	6.3	21.4	30	30.1	37.6	42.8	58	67.2	89.6	108.9	135.3
	17	9.7	21.04	20.3	25	30.6	39.3	44.6	61.4	69.7	80.5	109.4
	18	9	15.65	17.1	20.3	23.4	28	31.7	41.8	43.9	55	62.7
	19	14.7	22.35	21.2	25.8	30.4	35.1	44.1	54.8	63.1	70.9	86.9
NOR	1	10.4	21	19.6	22.7	26.7	37	40.5	58.6	77.3	89.4	111.3
	2	12.1	20.1	26.3	36.2	49.2	58.3	69.5	97.1	114.4	130.2	150.9
	3	8.3	16.7	25	26.9	32.5	44.2	49.3	60.1	65.9	76.6	94.7
	4	9.6	13.74	18.6	20.5	21.2	37	43.8	59.8	92.6	117.4	74.7
	5	13.3	22	27.3	27	36.6	42.3	57.6	66.4	85.8	93.8	132.1
	6	11	15.6	20.8	23.1	32.6	47.7	52	60.2	69.9	91	109.7
	7	9.6	16	21.4	25.8	29.6	42.7	46.2	56	65.9	85.1	120.7
	8	9.1	12.6	22.4	17.6	21.6	27.5	32.5	39.7	47.6	59.9	81.5
	9	11.2	22.6	29.2	27.8	39.9	44.6	49.4	60.3	71.9	90.8	94.9
	10	9.4	16.24	18	22.9	27.8	31.6	32	43.7	36.5	53.6	79.5
	11	4.8	16.8	18.8	21.6	27.1	33.2	39.2	43.2	55	63.5	89.8
	12	8.6	16	15.5	18.8	24.2	31.7	40.3	48.2	62.6	71.7	85.2
	13	12.7	23	28	29.1	33.8	38.3	49.5	59.6	72.2	92.9	124.9
	14	17	19.7	23.9	27	30.8	47.8	46.9	58.1	70.5	75.6	79.6
	15	11.3	20.8	23	25.6	30.8	33.5	39.1	48.5	62.1	81.4	105.2
	16	16.3	23.9	21.9	30.1	39.8	45.6	60.7	71.7	81.6	121	129.2
	17	11.1	21.72	20.2	23.6	32.2	34.7	39.2	54.4	62.1	90.1	101.6
	18	7.3	17.5	17.4	18.1	24.8	33.3	38.8	49.2	61.9	70.5	83.6
	19	11.8	22.1	17.9	21	27.2	31.4	35.9	56.7	71	82.2	109.3
HYPER	1	9.3	17.9	18.8	22	29.6	40.2	47	54.1	65.5	81.1	105.8
	2	12.7	16.5	22.3	33	40.9	50	76.3	82.3	101.2	124	137.7
	3	14.1	21.4	19.3	29.8	35.8	43.5	47.6	58.3	79.3	93.8	117.2
	4	6.2	15.2	17.1	15.2	25.7	29.7	44.6	56.2	78.6	97	107.4
	5	11.6	19.4	28.6	29.6	34.1	51.2	60.4	73.4	90.4	105.5	130.5
	6	6.6	18.1	14.8	30.5	29.2	38.5	52	58.7	74.9	93.4	107.2
	7	13.7	17.7	18.9	25.6	31.4	37.1	47.2	57.5	71.2	90.9	99.3
	8	13.2	18.4	20	23.5	29.4	38.4	43	51.2	61.9	72.1	98.7
	9	20.7	26.5	28	33.5	36.6	44.6	60.3	67.4	82.5	94.2	104.9
	10	9.8	20.8	20.4	24.1	31.3	30.6	32.1	42.4	65.4	77.2	70.6
	11	9.8	15.7	16.9	21.1	23.7	30.9	39.9	49.8	63.3	85.2	95.5
	12	8.6	14.6	18.1	18.9	23.6	31.5	35.1	46.3	60.3	66.3	100.5
	13	12.4	16.8	18	20.6	24.4	29	48.5	46.5	66.3	75.9	107.6
	14	11.4	19.9	22.9	24.8	31.7	38.7	45.4	53.1	65	72.4	94.6
	15	20.7	21	25	24	30.9	38.2	44.6	58.7	71.5	89	104
	16	18.2	21.8	24.9	30.1	38.4	43.2	50.3	69.8	74.8	104.1	122.2
	17	10.2	16.41	18	22.6	28.6	36.1	44.5	52.7	66.7	83.7	75.1
	18	11.5	17.08	19.1	21.9	25.3	29.1	30.3	40.9	52	62.5	64.8
	19	13.2	23.1	23.1	28.5	35.6	41.1	47.4	51.7	66.5	78.7	106.5

## Sheet: SpO2
The value ofpercutaneous O2 saturation (SpO2 [%]) during exercise tests under the three oxygen conditions.
	Participants	0%WR	10%WR	20%WR	30%WR	40%WR	50%WR	60%WR	70%WR	80%WR	90%WR	100%WR
HYPO	1	92	89	90	90	90	89	87	86	86	86	84
	2	95	92	91	92	92	91	91	92	91	91	91
	3	89	89	90	90	89	88	88	87	86	88	84
	4	87	87	86	89	86	87	87	87	88	87	89
	5	90	93	95	95	92	90	88	88	90	90	90
	6	94	93	92	93	92	92	92	92	91	90	88
	7	93	94	92	94	90	90	89	89	89	88	88
	8	92	92	93	93	91	93	93	93	93	93	92
	9	94	92	93	93	93	93	93	93	92	92	92
	10	92	90	91	92	91	91	89	87	88	89	89
	11	94	93	92	93	93	92	91	90	88	86	86
	12	93	93	93	94	93	93	91	89	89	90	90
	13	92	85	90	86	92	91	87	92	92	89	78
	14	90	91	91	91	92	88	88	88	88	88	86
	15	90	95	94	93	92	93	93	92	94	95	96
	16	94	94	92	94	92	92	92	90	87	89	85
	17	90	92	90	92	93	92	92	91	90	89	89
	18	89	89	90	90	89	89	89	90	85	89	89
	19	91	92	90	89	90	90	90	90	88	88	88
NOR	1	96	97	97	97	96	97	96	96	96	96	96
	2	96	99	98	97	99	98	99	99	98	98	98
	3	99	98	98	98	99	95	93	95	96	97	97
	4	97	97	97	98	98	97	97	98	98	98	98
	5	96	97	97	97	97	97	96	96	97	98	98
	6	97	98	98	98	97	97	97	95	95	91	92
	7	98	98	98	99	98	98	98	98	98	97	97
	8	97	98	98	98	98	98	98	98	98	98	98
	9	97	97	98	97	96	97	97	97	97	96	97
	10	97	97	98	98	97	97	97	97	97	97	97
	11	98	98	99	99	99	98	97	95	96	98	96
	12	98	99	99	100	98	98	100	99	98	97	92
	13	99	98	99	99	99	99	98	97	98	98	98
	14	99	98	98	98	98	98	98	97	97	96	96
	15	98	97	96	97	96	97	97	97	97	97	97
	16	99	99	99	99	99	99	98	98	96	96	96
	17	99	99	99	98	99	99	98	99	98	98	98
	18	97	97	97	97	97	97	97	97	97	97	97
	19	98	99	99	99	99	99	99	98	98	98	98
HYPER	1	97	98	98	98	98	98	99	99	99	99	98
	2	100	100	99	100	100	100	100	100	99	100	98
	3	100	100	100	99	100	100	100	100	99	94	93
	4	99	99	99	99	99	100	100	99	99	99	98
	5	99	100	99	99	99	99	100	99	100	100	99
	6	99	99	99	100	99	99	99	100	99	100	100
	7	100	100	100	99	100	100	100	100	100	100	100
	8	100	100	100	100	100	100	100	100	100	100	100
	9	99	99	99	99	99	99	99	99	100	100	99
	10	99	100	100	100	100	100	100	100	100	100	100
	11	99	99	99	99	99	100	99	99	98	97	95
	12	100	100	100	100	100	100	100	100	100	100	100
	13	100	98	96	99	98	100	100	100	100	99	92
	14	99	99	99	99	99	99	98	99	98	99	99
	15	99	98	99	98	98	98	98	98	99	98	98
	16	100	100	100	100	100	100	100	98	98	98	99
	17	99	100	100	100	100	100	100	100	100	100	100
	18	99	99	99	99	99	99	99	99	99	99	99
	19	99	99	99	99	99	99	99	99	99	99	99

## Sheet: HR
The value of heart rate (HR [ beats·min-1]) during exercise tests under the three oxygen conditions.
	Participants	0%WR	10%WR	20%WR	30%WR	40%WR	50%WR	60%WR	70%WR	80%WR	90%WR	100%WR
HYPO	1	78	98	103	105	106	111	119	127	132	138	145
	2	77	90	92	101	113	129	144	155	165	172	181
	3	78	89	88	91	102	118	127	143	158	169	177
	4	82	89	91	98	103	118	124	137	148	161	177
	5	84	86	87	91	98	106	113	121	131	139	148
	6	73	79	81	87	93	101	109	115	124	135	139
	7	61	85	79	86	97	107	119	132	144	160	171
	8	82	97	96	104	111	117	127	134	142	155	160
	9	86	85	87	93	99	105	113	123	136	143	153
	10	72	87	86	86	91	99	108	113	121	128	136
	11	73	80	78	82	88	95	104	113	121	129	140
	12	62	84	94	101	113	126	138	149	157	168	174
	13	66	80	93	107	114	133	146	158	163	169	176
	14	81	93	100	105	115	128	142	157	170	178	185
	15	70	84	88	93	100	110	118	127	140	155	169
	16	73	80	91	89	102	112	123	137	147	156	164
	17	69	85	86	95	104	113	124	133	143	153	160
	18	77	102	102	112	122	134	147	155	167	178	187
	19	104	100	109	120	125	139	153	162	171	179	188
NOR	1	78	89	92	94	104	106	119	128	137	145	156
	2	75	97	98	97	97	98	99	97	98	98	98
	3	66	74	81	86	89	102	113	125	136	154	167
	4	73	81	88	95	105	117	130	144	160	175	187
	5	73	89	96	102	105	112	121	131	146	161	170
	6	67	75	76	82	92	102	111	122	136	151	146
	7	74	74	89	95	96	111	124	137	144	161	180
	8	80	84	86	91	100	108	118	126	137	149	164
	9	81	90	87	92	96	103	110	118	133	144	154
	10	75	79	80	83	96	105	119	128	140	149	159
	11	68	78	81	85	91	98	106	114	125	134	146
	12	49	69	76	87	97	110	118	132	141	155	172
	13	54	70	78	88	112	124	141	152	164	172	179
	14	67	80	85	90	98	104	117	132	142	158	172
	15	65	79	81	88	98	106	114	128	143	155	173
	16	65	78	88	89	104	116	124	139	148	162	172
	17	58	76	83	93	99	108	118	128	138	146	155
	18	80	93	96	106	118	134	145	157	174	186	198
	19	85	99	98	105	112	124	136	148	154	166	179
HYPER	1	78	89	92	94	104	106	119	128	137	145	98
	2	66	78	87	94	101	125	133	154	158	174	180
	3	75	73	74	81	85	94	105	121	133	146	162
	4	66	71	76	84	94	103	113	125	141	158	178
	5	77	81	86	91	97	104	115	128	138	149	159
	6	65	75	74	79	86	93	101	110	120	130	142
	7	65	83	89	95	104	115	127	140	150	171	184
	8	73	81	85	91	101	112	119	128	137	148	155
	9	77	82	79	84	91	99	106	116	127	140	147
	10	65	74	75	81	87	96	107	119	127	135	144
	11	71	75	77	80	86	94	103	113	125	136	148
	12	52	69	67	77	87	101	107	117	132	143	158
	13	55	62	72	81	97	110	124	141	155	162	168
	14	68	83	86	92	104	110	122	140	156	169	180
	15	69	82	82	86	95	105	118	129	133	148	168
	16	53	63	67	74	86	95	106	120	137	147	158
	17	63	73	73	84	93	102	111	124	136	154	163
	18	67	89	90	98	109	125	136	149	163	177	188
	19	86	98	91	96	104	104	119	128	141	149	156

## Sheet: SBP
The value of systolic blood pressure (SBP [mmHg]) during exercise tests under the three oxygen conditions.
	Participants	0%WR	10%WR	20%WR	30%WR	40%WR	50%WR	60%WR	70%WR	80%WR	90%WR	100%WR
HYPO	1
	2
	3	110	131	144	148	150	168	188	206	211	222	228
	4	136	143	145	149	150	149	172	180	199	203	217
	5	114	120	122	125	130	141	167	187	201	217	224
	6	104	109	117	117	123	130	129	131	153	172	187
	7	104	110	119	112	125	148	152	154	178	182	188
	8	103	111	104	102	102	117	126	129	157	151	166
	9	105	118	129	134	137	146	155	166	183	182	187
	10	137	150	152	155	159	162	168	184	192	200	209
	11	121	124	130	130	133	140	150	164	178	183	179
	12	125	147	152	154	150	170	182	180	184	182	186
	13	125	139	148	159	168	187	195	197	212	220	215
	14	110	132	141	140	147	167	172	183	188	196	184
	15	113	115	117	123	131	136	154	160	161	167	189
	16	139	161	166	164	170	184	191	208	234	243	244
	17	121	128	132	134	139	151	161	169	178	184	193
	18	139	149	157	156	169	175	198	210	204	206	207
	19	113	139	143	154	159	174	183	191	187	195	202
NOR	1
	2
	3	128	130	147	150	161	163	184	200	216	232	241
	4	132	139	140	146	147	166	180	178	195	190	203
	5	133	142	154	150	152	162	177	189	200	215	220
	6	125	127	134	129	138	153	164	190	194	213	195
	7	117	129	134	154	133	144	160	158	183	186	204
	8	109	119	123	127	135	145	156	163	163	168	173
	9	107	127	133	128	134	139	144	160	178	183	175
	10	115	142	143	147	157	160	176	180	196	211	217
	11	130	133	145	147	151	156	167	173	186	194	195
	12	109	129	136	135	144	165	167	175	181	186	191
	13	131	136	153	169	176	192	204	210	212	205	213
	14	109	124	123	130	136	134	152	176	191	193	178
	15	107	122	124	126	126	137	152	162	169	184	197
	16	139	174	176	187	191	203	215	188	217	239	248
	17	108	122	125	127	135	143	146	161	170	178	180
	18	121	136	144	151	152	168	197	221	234	235	242
	19	118	128	133	134	142	147	158	175	182	201	207
HYPER	1
	2
	3	118	124	122	121	120	125	134	144	158	180	180
	4	124	127	123	135	138	146	155	170	182	184	190
	5	110	124	127	131	131	138	148	164	164	180	190
	6	120	124	126	128	126	138	146	148	168	178	188
	7	112	109	107	120	125	135	148	158	163	168	180
	8	120	98	99	102	106	105	93	98	102	116	120
	9	112	116	114	111	120	130	138	145	150	160	162
	10	132	134	142	150	150	150	158	172	184	193	198
	11	108	120	114	118	122	120	134	140	140	148	160
	12	104	105	114	129	137	134	146	151	158	166	160
	13	104	115	126	121	148	158	173	173	180	184	180
	14	100	114	110	116	122	129	142	151	158	161	170
	15	108	108	110	111	117	119	124	133	137	141	148
	16	128	113	122	121	130	136	141	164	172	178	188
	17	118	111	110	119	122	133	152	155	163	164	178
	18	110	121	125	132	134	154	162	170	178	180	198
	19	108	122	126	124	136	134	140	148	156	174	164

## Sheet: DP
The value of double product (DP [beats·min-1·mmHg]) during exercise tests under the three oxygen conditions.
	Participants	0%WR	10%WR	20%WR	30%WR	40%WR	50%WR	60%WR	70%WR	80%WR	90%WR	100%WR
HYPO	1
	2
	3	8580	11659	12672	13468	15300	19824	23876	29458	33338	37518	40356
	4	11152	12727	13195	14602	15450	17582	21328	24660	29452	32683	38409
	5	9576	10320	10614	11625	13130	15510	19539	24123	27738	32116	36736
	6	7592	8611	9529	10154	11369	13082	14018	15138	19013	23254	25993
	7	6344	9350	9401	9632	12125	15836	18088	20328	25632	29120	32148
	8	8446	10767	9984	10608	11322	13689	16002	17286	22294	23405	26560
	9	9030	10030	11193	12423	13493	15308	17511	20490	19914	24640	28611
	10	9864	13050	13066	13253	14394	15999	18063	20811	23182	25677	28424
	11	8833	9920	10158	10651	11678	13320	15636	18562	21535	23588	25060
	12	7750	12376	14308	15577	17006	21367	25163	26794	29035	30488	32364
	13	8250	11120	13715	17028	19194	24871	28478	31091	34580	37121	37840
	14	8910	12216	14127	14745	16952	21376	24344	28717	32003	34888	34040
	15	7910	9660	10236	11416	13080	14960	18160	20335	22601	26087	31941
	16	10147	12785	15179	14599	17410	20557	23433	28558	34461	37882	40016
	17	8349	10901	11336	12690	14486	17083	19896	22457	25497	28112	30880
	18	10703	15198	16014	17472	20618	23450	29106	32550	34068	36668	38709
	19	11752	13869	15537	18465	19957	24159	28070	30870	32073	34970	37976
NOR	1
	2
	3	8448	9620	11907	12900	14329	16626	20792	25000	29376	35728	40247
	4	9636	11209	12310	13830	15475	19355	21970	25557	31284	33198	37961
	5	9709	12640	14810	15285	15994	18179	21524	24817	29224	34503	37400
	6	8375	9518	10138	10566	12645	15495	18242	22366	26476	32095	28470
	7	8658	9546	11926	14630	12768	15984	19840	21646	26352	29946	36720
	8	8720	10033	10521	11600	13490	15676	18460	20472	22291	25081	28372
	9	8667	11430	11505	11836	12878	14194	15858	18966	23566	26376	26950
	10	8625	11218	11440	12201	15072	16800	20944	23040	27440	31439	34503
	11	8840	10374	11745	12495	13741	15288	17702	19722	23250	25996	28470
	12	5341	8880	10297	11700	13885	18150	19678	23052	25479	28794	32852
	13	7074	9634	11878	14599	19576	24056	28012	31432	34821	36056	36695
	14	7303	9932	10447	11275	13108	13818	15986	20090	24980	29301	30618
	15	6955	9638	10128	11076	12359	14501	17422	20686	24294	28470	34081
	16	9035	13597	15527	16706	19886	23426	26669	26229	32083	38693	42656
	17	6264	9272	10408	11783	13362	15444	17303	20586	23382	26606	27900
	18	9680	12694	13865	16061	17996	22512	28641	34677	40768	43631	47916
	19	10030	12616	13102	14065	15894	18116	21576	25914	28004	33332	37053
HYPER	1
	2
	3	8850	9052	9033	9512	10008	11210	13212	15808	19502	24174	26280
	4	8184	8964	9376	11355	12949	14832	17626	21206	25651	29146	33820
	5	8470	10111	10882	11861	12672	14319	17107	21108	22632	26838	30210
	6	7800	9300	9324	10112	10836	12834	14746	16280	20160	23140	26696
	7	7280	9033	9554	11412	13008	15471	18766	22226	25731	28637	33120
	8	8760	7967	8381	9221	10714	11683	11125	12576	13994	17242	18600
	9	8624	9512	9016	9290	10966	12819	14710	16896	19130	22397	23814
	10	8580	9916	10623	12071	13038	14336	17006	20467	23346	26006	28512
	11	7668	9000	8778	9322	10126	10800	13132	14980	16240	18796	21920
	12	5408	7228	7684	9966	11880	13534	15586	17623	20981	23750	25280
	13	5720	7190	9096	9574	14415	17380	20821	23902	27684	29424	30912
	14	6800	9492	9460	10607	12688	14199	17324	21070	24648	27130	30600
	15	7452	8856	8987	9605	11070	12430	14599	17224	18232	20882	24864
	16	6784	7170	7973	8777	10782	12512	14035	18452	21879	25061	27824
	17	7434	8088	8059	9674	11168	13118	16044	18493	20938	23713	27946
	18	7370	10751	11218	12934	14714	19250	21990	25442	28963	31932	37224
	19	9288	11956	11466	11904	14144	13936	16660	18944	21996	25926	25584

## Sheet: work rate
The value of maximal work rate (Wmax [W]) and work rate on VT (WVT [W]) under the three oxygen conditions.
	Participants	Wmax	WVT
HYPO	1	180	127.5
	2	176	89.8723
	3	197	121.231
	4	202	134.667
	5	202	141.019
	6	178	98.4681
	7	190	121.6
	8	200	135.849
	9	178	131.565
	10	139	83.4
	11	181	111.681
	12	214	138.912
	13	287	163.481
	14	287	159.848
	15	159	104.707
	16	232	132.571
	17	217	145.914
	18	203	101.5
	19	218	131.552
NOR	1	208	152.286
	2	181	107.83
	3	196	139.462
	4	218	155.186
	5	212	159
	6	200	122.222
	7	202	138.407
	8	214	161.439
	9	179	133.298
	10	193	122.481
	11	202	130.926
	12	237	162.938
	13	345	206.289
	14	290	182.593
	15	176	118.609
	16	262	167.389
	17	240	166.154
	18	240	163.636
	19	202	127.933
HYPER	1	217	164.621
	2	185	117.041
	3	203	146.611
	4	221	164.814
	5	212	159.93
	6	201	148.889
	7	218	157.862
	8	219	170.746
	9	179	148.532
	10	172	122.311
	11	219	167.034
	12	235	198.281
	13	352	241.778
	14	301	221.217
	15	170	119.773
	16	255	200.357
	17	254	195.101
	18	233	166.429
	19	223	174.683

## Sheet: cardiopulmonary response on VT
The value of SpO2 (%), HR (beats·min-1), SBP (mmHg), and DP (beats·min-1·mmHg) on VT under the three oxygen conditions.
	Participants	SpO2	HR	SBP	DP
HYPO	1	86	135
	2	91.4	134
	3	88	135	188	25380
	4	87.5	142	178	25276
	5	88	134	189	25326
	6	92	111	133	14763
	7	89	125	152	19000
	8	92	139	128	17792
	9	92.7	132	173	22836
	10	89.4	113	168	18984
	11	89.7	111	152	16872
	12	90	148	186	27528
	13	88.7	150	197	29550
	14	88.3	142	170	24140
	15	92.7	130	159	20670
	16	91.8	127	193	24511
	17	91.5	135	166	22410
	18	89.5	141	198	27918
	19	90.4	157	189	29673
NOR	1	96	126
	2	98.6	153
	3	95.1	130	200	26000
	4	97.7	149	178	26522
	5	96.4	139	190	26410
	6	97	123	157	19311
	7	98	142	159	22578
	8	98	133	164	21812
	9	97	129	164	21156
	10	97	125	177	22125
	11	96	115	170	19550
	12	98.9	136	173	23528
	13	98.2	150	182	27300
	14	97.4	128	162	20736
	15	97	127	160	20320
	16	98	135	200	27000
	17	98.6	132	160	21120
	18	98.3	156	193	30108
	19	98	140	156	21840
HYPER	1	99	131
	2	100	135
	3	100	130	160	20800
	4	99	136	176	23936
	5	99.5	132	169	22308
	6	99.5	120	147	17640
	7	100	145	157	22765
	8	100	139	102	14178
	9	100	136	154	20944
	10	100	122	169	20618
	11	100	125	143	17875
	12	100	140	164	22960
	13	100	155	174	26970
	14	99	150	152	22800
	15	98	129	132	17028
	16	98.4	138	136	18768
	17	98.6	128	158	20224
	18	98.3	152	170	25840
	19	98	152	169	25688
